# Supplementary material for: A novel Zika virus mouse model reveals strain specific differences in virus pathogenesis and host inflammatory immune responses
Source: PLoS Pathog. 2017 Mar 9;13(3):e1006258. doi: 10.1371/journal.ppat.1006258 (PMC5373643; doi:10.1371/journal.ppat.1006258)
Supplement: S3 Table — (XLSX) [file ppat.1006258.s007.xlsx]

## Sheet: Sheet1
Gene	Forward primer sequence	Reverse primer sequence
CX3CR1	GGAGACTGGAGCCAACAGAG	TCTTGTCTGGCTGTGTCCTG
CXCR3	TGCTAGATGCCTCGGACTTT	CGCTGACTCAGTAGCACAGC
CCR2	AGAGAGCTGCAGCAAAAAGG	GGAAAGAGGCAGTTGCAAAG
CCR5	CGAAAACACATGGTCAAACG	TTCCTACTCCCAAGCTGCAT
CCL5	GTGCCCACGTCAAGGAGTAT	GGGAAGCGTATACAGGGTCA
CCL7	TGAAAACCCCAACTCCAAAG	CATTCCTTAGGCGTGACCAT
CCL2	AGGTCCCTGTCATGCTTCTG	TCTGGACCCATTCCTTCTTG
CXCL1	GCTGGGATTCACCTCAAGAA	TCTCCGTTACTTGGGGACAC
CCL3	CCTCTGTCACCTGCTCAACA	GATGAATTGGCGTGGAATCT
CCL4	CCCACTTCCTGCTGTTTCTC	GAGGAGGCCTCTCCTGAAGT
IP10	GTGTTGAGATCATTGCCACGA	GCGTGGCTTCACTCCAGTTAA
IL1b	GCAACTGTTCCTGAACTCAACT	ATCTTTTGGGGTCCGTCAACT
IFNa	TCAAAGGACTCATCTGCTGCTTG	CCACCTGCTGCATCAGACAAC
IFNb	CAGCTCCAAGAAAGGACGAAC	GGCAGTGTAACTCTTCTGCAT
IFN γ	TGCTGATGGGAGGAGATGTCTAC	TTTCTTTCAGGGACAGCCTGTTAC
IL 10	GGGTTGCCAAGCCTTATCG	TCTCACCCAGGGAATTCAAATG
TNFa	AGAAACACAAGATGCTGGGACAGT	CCTTTGCAGAACTCAGGAATGG
CD4a	CTAGCTGTCACTCAAGGGAAGA	CGAAGGCGAACCTCCTCTAA
GZMB	CCACTCTCGACCCTACATGG	GGCCCCCAAAGTGACATTTATT
CD8a	CCGTTGACCCGCTTTCTGT	TTCGGCGTCCATTTTCTTTGG
IL6	CTGCAAGAGACTTCCATCCAG	AGTGGTATAGACAGGTCTGTTGG
18s RNA	GTAACCCGTTGAACCCCATT	CCATCCAATCGGTAGTAGCG
